# Supplementary material for: DNMT1 and MBD2/3 Modulate Population Density-Dependent Plasticity in Terminal Oocyte Development in Bean Beetle, Callosobruchus maculatus
Source: Genes (Basel). 2026 May 31;17(6):641. doi: 10.3390/genes17060641 (PMC13299485; doi:10.3390/genes17060641)
Supplement: Supplementary file 1 [file genes-17-00641-s001.zip]

Archive with 1 entries (1 files):
- genes-4345280-supplementary.pdf
